# Supplementary material for: Impact of Short-Term (+)-JQ1 Exposure on Mouse Aorta: Unanticipated Inhibition of Smooth Muscle Contractility
Source: Cells. 2023 May 24;12(11):1461. doi: 10.3390/cells12111461 (PMC10252217; doi:10.3390/cells12111461)
Supplement: Supplementary file 1 [file cells-12-01461-s001.zip]

Archive with 1 entries (1 files):
- cells-2376010-supplementary.pdf
